# Supplementary material for: Public health approaches to ‘Leave No One Behind’ in heatwave resilience: insights from the UK
Source: Eur J Public Health. 2024 Nov 21;35(1):171–7. doi: 10.1093/eurpub/ckae187 (PMC11832139; doi:10.1093/eurpub/ckae187)
Supplement: ckae187_Supplementary_Data [file ckae187_supplementary_data.zip]

Archive with 3 entries (2 files):
- ckae187_Supplementary_Data/
- ckae187_Supplementary_Data/ejph-2024-07-om-0479-File006.docx
- ckae187_Supplementary_Data/ejph-2024-07-om-0479-File007.docx
